# Supplementary material for: Chinese Herbal Formula Xuefu Zhuyu for Tension-Type Headache with Qi-Stagnation and Blood-Stasis Pattern (CheruXTH): Study Protocol for a Randomized Controlled Trial
Source: Evid Based Complement Alternat Med. 2020 Sep 11;2020:5653169. doi: 10.1155/2020/5653169 (PMC7502128; doi:10.1155/2020/5653169)
Supplement: Supplementary Materials — S1: the dose and scientific names of all ingredients in XFZY oral liquid. S2: SPIRIT-TCM Extension 2018 checklist. [file 5653169.f1.zip]

Archive with 2 entries (2 files):
- 5653169.f1/Supplemental file 2--SPIRIT-TCM Extension 2018 checklist.docx
- 5653169.f1/supplementary file 1--XFZY dose and differerent names and pharmaceutical production processes.docx
